# Supplementary material for: Biodegradable and Biocompatible Thermoplastic Poly(Ester-Urethane)s Based on Poly(ε-Caprolactone) and Novel 1,3-Propanediol Bis(4-Isocyanatobenzoate) Diisocyanate: Synthesis and Characterization
Source: Polymers (Basel). 2022 Mar 23;14(7):1288. doi: 10.3390/polym14071288 (PMC9002640; doi:10.3390/polym14071288)
Supplement: Supplementary file 1 [file polymers-14-01288-s001.zip]

Archive with 1 entries (1 files):
- polymers-1633997-supplementary.pdf
